# Supplementary material for: From oncoproteins to spike proteins: the evaluation of intramolecular stability using hydropathic force field
Source: J Comput Aided Mol Des. 2022 Oct 31;36(11):797–804. doi: 10.1007/s10822-022-00477-y (PMC9628575; doi:10.1007/s10822-022-00477-y)
Supplement: Supplementary file 1 — Supplementary Material 1 [file 10822_2022_477_MOESM1_ESM.xlsx]

## Sheet: S2
KRAS			NRAS			HRAS
MUTATIONS	INACTIVE	ACTIVE	MUTATIONS	INACTIVE	ACTIVE	MUTATIONS	INACTIVE	STATE1	STATE2
	HINTscores	HINTscores		HINTscores	HINTscores		HINTscores	HINTscores	HINTscores
WT	26659	28715.4	WT	23184.8	23792.4	WT	27612.5	25774.7	26218.9
12A	26386.6	28808.1	12A	23156.5	24163.4	12A	27426.6	25181.8	26689.3
12C	26745.3	29532.5	12C	23312.6	24173.3	12C	27783	25640.9	26648.6
12D	26798	29333.7	12D	23212.8	24657.9	12D	27524.3	25541.2	26740.7
12R	26554.3	28895.1	12R	23025.9	24225.1	12R	26906.3	25332.8	26826
12S	26879.7	29026.3	12S	23193.9	24761.8	12S	26642.1	24921.4	26838.4
12V	26747.6	29167	12V	23180.8	23890.4	12V	28290	25667.2	26831.9
13A	26670.9	28952.1	13A	23008.8	23934.1	13A	27491.5	25416.1	26427.5
13C	26548.4	29225.3	13C	23110.8	24161.5	13C	27334.6	25510.5	26498.9
13D	26634.7	29338.7	13D	23099.8	23606.1	13D	27469.2	25548	26478.4
13R	27022.8	28946.3	13R	23132.8	24330.5	13R	27265.2	25840.1	26713.5
13S	26554.3	29371.9	13S	23324.8	24207.8	13S	27477.2	25406.3	26544.8
13V	26379	29231.9	13V	22943.8	24225	13V	27841.6	25485	26674.9
61E	26559.1	29037.2	61E	22958.2	23626.8	61E	27282.2	25295.2	25671.1
61H	26653.6	29337.4	61H	23341.4	24244.4	61H	27225.1	25187.9	26557.5
61K	26684.3	28878.6	61K	23595.8	24039.6	61K	27275.1	25160.5	26766.2
61L	26701.1	28874.9	61L	23378.2	24136.9	61L	28054	25194.1	26405.7
61P	26672.3	28837.8	61P	23061.9	23633.7	61P	27275.2	25516.7	25877.7
61R	26575.2	29054	61R	23453.3	24136.9	61R	28019.5	25908	26802.2

## Sheet: S3
BRAF
Mutations	HINTscores
WT	37522.9
V599D	38519.5
V599E	38103.8
V599R	38137.5
G468A	37468.2
V599K	37977.1
K600E	37756.9
E585K	37264.7
R461I	37567.2
I462S	38200
G463E	37588.5
G463V	37557.3
G465A	37673.1
G468E	38177.6
N580S	37665.9
F594L	37657.4
L596V	38177.9
T598I	37601.7

## Sheet: S4
SPIKE		RBD		RBD-ACE2
Variant	HINTscore	Variant	HINTscore	Variant	HINTscore
WT	125000	WT	23696.3	WT	126524
Alpha	128000	Alpha	24856.3	Alpha	127387
Beta	125000	Beta	24491.2	Beta	126368
Delta	127000	Delta	24097.2	Delta	126368
Gamma	126000	Gamma	24697.1	Gamma	126157
Omicron	126000	Omicron	24477.4	Omicron	127042
